# Supplementary material for: Influence of Lactiplantibacillus plantarum and Saccharomyces cerevisiae Individual and Collaborative Inoculation on Flavor Characteristics of Rose Fermented Beverage
Source: Foods. 2025 May 24;14(11):1868. doi: 10.3390/foods14111868 (PMC12154399; doi:10.3390/foods14111868)
Supplement: Supplementary file 1 [file foods-14-01868-s001.zip]

Archive with 1 entries (1 files):
- foods-3563902-supplementary.pdf
